# Supplementary material for: Robotic Versus Sternotomy Approach for Left Atrial Myxoma Resection: A Retrospective Single-Center Study
Source: J Clin Med. 2025 Nov 20;14(22):8220. doi: 10.3390/jcm14228220 (PMC12653283; doi:10.3390/jcm14228220)
Supplement: Supplementary file 1 [file jcm-14-08220-s001.zip]

Archive with 2 entries (2 files):
- jcm-3894178-supplementary.pdf
- Video S1.mp4
